# Supplementary material for: Pharmacokinetic Study and Metabolite Identification of 1-(3′-bromophenyl)-heliamine in Rats
Source: Pharmaceuticals (Basel). 2022 Nov 29;15(12):1483. doi: 10.3390/ph15121483 (PMC9781129; doi:10.3390/ph15121483)
Supplement: Supplementary file 1 [file pharmaceuticals-15-01483-s001.zip]

Archive with 1 entries (1 files):
- pharmaceuticals-2006650-supplementary.pdf
